# Supplementary material for: Cognitive side-effects of electroconvulsive therapy: what are they, how to monitor them and what to tell patients
Source: BJPsych Open. 2020 Apr 17;6(3):e40. doi: 10.1192/bjo.2020.17 (PMC7191622; doi:10.1192/bjo.2020.17)
Supplement: Supplementary file 1 [file S2056472420000174sup001.zip]

Archive with 13 entries (13 files):
- BJPsychOpen-19-0112.R1_Bassett_ICMJE_Disclosure_of_potential_conflicts_of_interest_10_8_19.pdf
- BJPsychOpen-19-0112.R1_Baune_ICMJE.pdf
- BJPsychOpen-19-0112.R1_Boyce_ICMJE.pdf
- BJPsychOpen-19-0112.R1_Das_disclosure.pdf
- BJPsychOpen-19-0112.R1_Hamilton_disclosure.pdf
- BJPsychOpen-19-0112.R1_Hopwood_ICMJE_COI.pdf
- BJPsychOpen-19-0112.R1_Malhi_ICJME_template_April_2019_(1).pdf
- BJPsychOpen-19-0112.R1_Morris_disclosure.pdf
- BJPsychOpen-19-0112.R1_Mulder_disclosure.pdf
- BJPsychOpen-19-0112.R1_Outhred_disclosure.pdf
- BJPsychOpen-19-0112.R1_Parker_ICJMEcoi_disclosure[1].pdf
- BJPsychOpen-19-0112.R1_Porter_disclosure.pdf
- BJPsychOpen-19-0112.R1_Singh_Disclosures_Form.pdf
